# Supplementary material for: Sleep and Anabolic/Catabolic Hormonal Profile in Sedentary Middle-Aged Adults: The FIT-AGEING Study
Source: Int J Mol Sci. 2022 Nov 25;23(23):14709. doi: 10.3390/ijms232314709 (PMC9739476; doi:10.3390/ijms232314709)
Supplement: Supplementary file 1 [file ijms-23-14709-s001.zip]

Archive with 1 entries (1 files):
- ijms-2014699-supplementary.pdf
